# Supplementary material for: The G311E Mutant Gene of MATE Family Protein DTX6 Confers Diquat and Paraquat Resistance in Rice Without Yield or Nutritional Penalties
Source: Int J Mol Sci. 2025 Jun 27;26(13):6204. doi: 10.3390/ijms26136204 (PMC12249753; doi:10.3390/ijms26136204)
Supplement: Supplementary file 1 [file ijms-26-06204-s001.zip]

Archive with 1 entries (1 files):
- ijms-3682986-supplementary.pdf
